# Supplementary material for: CD28 Genetic Variants Increase Susceptibility to Diabetic Kidney Disease in Chinese Patients with Type 2 Diabetes: A Cross-Sectional Case Control Study
Source: Mediators Inflamm. 2021 Apr 17;2021:5521050. doi: 10.1155/2021/5521050 (PMC8075672; doi:10.1155/2021/5521050)
Supplement: Supplementary Materials — Supplementary Figure 1: single-tissue eQTL map of rs3116494 with expression of CD28 in the GTEx database. Supplementary Table 1: association of SNPs in CD28, CTLA4, and B7-1 (CD80) with DKD. Supplementary Table 2: demographic and clinical characteristics of 227 patients included for serum sCD28 level determination. Supplementary Table 3: association of serum sCD28 level with clinical traits. [file 5521050.f1.zip]

Archive with 2 entries (2 files):
- 5521050.f1.pdf
- 5521050.f2.docx
